# Supplementary material for: Towards the Understanding of the Function of Lanthipeptide and TOMM-Related Genes in Haloferax mediterranei
Source: Biology (Basel). 2023 Feb 2;12(2):236. doi: 10.3390/biology12020236 (PMC9953058; doi:10.3390/biology12020236)
Supplement: Supplementary file 1 [file biology-12-00236-s001.zip]

Archive with 1 entries (1 files):
- biology-2133201-SI.pdf
